# Supplementary material for: Increased paternal corticosterone exposure influences offspring behaviour and expression of urinary pheromones
Source: BMC Biol. 2023 Sep 5;21:186. doi: 10.1186/s12915-023-01678-z (PMC10478242; doi:10.1186/s12915-023-01678-z)
Supplement: Supplementary file 4 — Additional file 4: Submission experimental data. Data table with all the experimental data excluding sequencing results. [file 12915_2023_1678_MOESM4_ESM.xlsx]

## Sheet: F0
Fig. 1A: Tube test
	Win	Lose			% wins CT	% wins Cort
Cort	10	54	64		84.375	15.625
Null	32	32	64
	42	86
Fig. 1E - G: Mate-choice test
STANDARD					MOUSE ONLY					BEDDING ONLY
CT	Cort	FIGURE (% Cort)	X2		CT	Cort	FIGURE (% Cort)	X2		CT	Cort	FIGURE (% Cort)	X2
158.32	130.76	45.2332	0		140	120.84	46.3273	0		66.12	111.84	62.8456	1
165.48	99.16	37.4698	0		103	150.4	59.3528	1		104.16	136.6	56.737	1
134.44	148.04	52.4073	1		70.96	138.96	66.1966	1		113.88	82.8	42.0988	0
150.6	123.84	45.1246	0		86.44	91.76	51.4927	1		107.72	139.6	56.4451	1
148.04	166.84	52.9853	1		176.24	116.6	39.817	0		34.8	111.84	76.2684	1
245.16	85.88	25.9425	0		55.96	82.32	59.5314	1		147.56	70.48	32.3243	0
156.64	173.32	52.5276	1		110.36	154.44	58.3233	1		61.36	121.44	66.4333	1
114.48	190.48	62.4607	1		96.92	152.04	61.0701	1		181.24	140.08	43.5952	0
130.76	99.96	43.3252	0		60.72	102.8	62.8669	1		53.84	135.68	71.5914	1
141.36	82.76	36.9266	0		114.56	92.64	44.7104	0		45.72	140.64	75.4668	1
95.6	199.72	67.6283	1		90.88	90.56	49.9118	0		136.16	68.36	33.4246	0
95.08	179.08	65.3195	1		98.48	74.36	43.0224	0		128.84	83.44	39.3066	0
133.12	149.04	52.8211	1		79.48	87.04	52.27	1		72.4	201	73.5187	1
122.44	118	49.0767	0		103.6	104.2	50.1444	1		116.84	99.12	45.8974	0
126.44	145.36	53.4805	1		142.8	45.2	24.0426	0		178.52	49.28	21.633	0
109.04	153.36	58.4451	1		88.72	89.16	50.1237	1		91.48	193.56	67.9063	1
		Cort	9				Cort	10				Cort	9
		CT	7				CT	6				CT	7
Fig. S1 - Correlation body weight x tube test
Wins	CT	Cort
4	25.78
4	23.75
4	25.92
4	25.49
4	22.46
3	27.06
4	24.03
2	25.53
4	24.71
3	25.59
3	26.53
4	28.2
1	26.6
4	23.47
4	27.85
2	24.21
0		24.76
0		26.97
0		24.48
0		25.28
1		30
0		25.41
2		25.29
0		23.77
2		20.97
0		22.12
0		26.12
0		21.31
0		29.65
1		26.73
2		21.37
2		24.94
Fig. S2 - Liquid consumption
	Week 1	Week 2	Week 3	Week 4
CT	0.59	0.28	0.24	0.26
CT	0.26	0.23	0.18	0.2
CT	0.22	0.22	0.18	0.19
CT	0.38	0.23	0.18	0.17
CT	0.24	0.24	0.19	0.22
CT	0.23	0.25	0.2	0.2
CT	0.21	0.2	0.17	0.18
CT	0.22	0.22	0.19	0.19
CT	0.22	0.18	0.18	0.14
CT	0.21	0.18	0.15	0.13
CT	0.21	0.19	0.16	0.15
CT	0.21	0.18	0.17	0.15
CT	0.23	0.19	0.16	0.18
CT	0.23	0.18	0.16	0.15
CT	0.24	0.2	0.15	0.13
CT	0.24	0.21	0.17	0.18
Cort	0.21	0.23	0.18	0.18
Cort	0.35	0.3	0.3	0.31
Cort	0.25	0.27	0.23	0.21
Cort	0.24	0.23	0.2	0.19
Cort	0.33	0.35	0.31	0.28
Cort	0.23	0.21	0.19	0.21
Cort	0.27	0.22	0.18	0.19
Cort	0.23	0.22	0.19	0.19
Cort	0.26	0.25	0.23	0.21
Cort	0.35	0.32	0.33	0.31
Cort	0.27	0.22	0.18	0.18
Cort	0.28	0.21	0.18	0.16
Cort	0.32	0.29	0.28	0.27
Cort	0.26	0.21	0.22	0.2
Cort	0.28	0.28	0.27	0.22
Cort	0.25	0.22	0.18	0.17

## Sheet: F1
Fig. 2A - D: Social conditioned-place preference
MALES							FEMALES
PatCT		PatCort		RATIO			PatCT		PatCort		RATIO
Time PRE	Time POST	Time PRE	Time POST	PatCT	PatCort		Time PRE	Time POST	Time PRE	Time POST	PatCT	PatCort
1147.85	1314.5	1134.95	1264	1.14518	1.11371		825.9	764.8	1000.8	1097.9	0.92602	1.09702
604.55	810.4	1040.8	1203.55	1.3405	1.15637		1136.95	1198.25	759.05	1284.25	1.05392	1.69192
1016	1229.15	610.45	822.75	1.20979	1.34778		1016.35	1399.2	1054.65	1100	1.37669	1.043
1059.9	1408.15	735	770.55	1.32857	1.04837		887	1041.7	649.9	1304.65	1.17441	2.00746
1014.8	1211.6	1045.7	1068.05	1.19393	1.02137		960.7	845	805.75	706.25	0.879567	0.876513
1052.75	1042.6	1010.35	1183.55	0.990359	1.17143		938.7	753.3	744.65	1008.2	0.802493	1.35392
1212.05	1488.55	1169.1	1366.95	1.22813	1.16923		653.7	762.1	884.7	802.5	1.16583	0.907087
900.65	955.65	930.7	1183	1.06107	1.27109		740.95	711.7	1062.5	610.7	0.960524	0.574776
304.55	1082.05	537.8	791.25	3.55295	1.47127		1164.5	1564.35	1376.5	1373.1	1.34337	0.99753
1138.3	1154.55	830.25	1079.3	1.01428	1.29997		1320.6	1402.35	1015	1105.1	1.0619	1.08877
1132	1038.25	1109.5	1165	0.917182	1.05002		1306	1591.95	854.9	888.75	1.21895	1.0396
1201.3	1430.8	1111.25	1427.15	1.19104	1.28427		1423.65	1525.85	922.9	896.85	1.07179	0.971774
551.15	965.1	379.6	755.05	1.75107	1.98907		971.75	1048.2	634.1	547.3	1.07867	0.863113
463.9	938.75	446.35	1034.85	2.0236	2.31847		461.6	800.3	880.2	676.95	1.73375	0.769087
1392.65	981.85	748.1	844.05	0.705023	1.12826		1054.85	1334.6	1017.65	934.25	1.2652	0.918046
862.1	1414.85	1112.15	1274.6	1.64117	1.14607		1193.9	1151.7	818.65	670.5	0.964654	0.819031
939.6	947.5	724.35	1061.4	1.00841	1.46531		1141.3	1283.05	853	962.55	1.1242	1.12843
1011.3	889	599.7	872.05	0.879067	1.45414		559.9	928.3	529.05	979.85	1.65797	1.85209
723.5	876.85	229.95	925.85	1.21196	4.02631		982.05	992.3	837.85	1059.25	1.01044	1.26425
871.65	1210.15	1189.55	1171.8	1.38834	0.985078		901.4	728.95	1077.55	1298.1	0.808686	1.20468
1181.4	1301.3	723.85	925.6	1.10149	1.27872		585.45	711.85	823.3	1137.15	1.2159	1.38121
1076.35	1108.75	464.15	837.6	1.0301	1.80459		967.75	993.65	1182.15	1150.2	1.02676	0.972973
859.2	807.3	1045.95	1055.1	0.939595	1.00875		1074.9	1066.05	1007.65	1277.3	0.991767	1.2676
640.65	777.2	951.05	1375.15	1.21314	1.44593		1068.3	966.35	757.75	896.35	0.904568	1.18291
1243.75	1093.7	855.35	1039.25	0.879357	1.215		1046.2	1215.9	1102.8	1172.3	1.16221	1.06302
833.75	1155.5	809.95	1256.85	1.38591	1.55176		804.55	806.8	648.95	1229.6	1.0028	1.89475
1124.15	1468	670.15	561.05	1.30588	0.837201		991.2	773.5	977.1	1150.9	0.780367	1.17787
1000.9	1296.35	553.45	883.1	1.29518	1.59563		665.95	972.45	1102.1	1025.55	1.46024	0.930542
516.45	1146.7	1016.8	820.95	2.22035	0.807386		965.7	811.65	927.75	1265	0.840478	1.36351
649.5	1161.45	903	874.65	1.78822	0.968605		1324.2	1338.7	1161.05	1263.05	1.01095	1.08785
860.95	797.35	1051	1328.45	0.926128	1.26399		775.9	605.15	663.55	961.9	0.779933	1.44963
1110.2	643.4	795.9	740.3	0.579535	0.930142		1152.65	404	918.65	867.35	0.350497	0.944157
1064.45	511.45	1448.8	618.55	0.480483	0.42694		1264.2	818.35	1078.9	1428.35	0.647326	1.32389
1324.5	390.95	569	1233.35	0.295168	2.16757		512.4	955.05	1025.6	1210.7	1.86388	1.18048
1198.45	510.85	788.2	471.35	0.426259	0.598008		817.95	851.85	1147.35	790.65	1.04145	0.68911
497.35	1259.65			2.53272			602.4	684.2	963.75	871.75	1.13579	0.90454
748.85	888.55			1.18655			549.15	793.3	580.3	785	1.4446	1.35275
581	763.95			1.31489					714.55	785.55		1.09936
925.35	688.9			0.744475					829.25	1041.1		1.25547
Fig. 2E: Tube test
	Win	Lose			% wins PatCT	% wins PatCort
PatCort	35	77	112		68.75	31.25
Null	56	56	112
	91	133
Fig. 2F - I: Mate-choice test
STANDARD					MOUSE ONLY					BEDDING ONLY					MALES INTERACTING WITH FEMALES
PatCT	PatCort	FIGURE (% Cort)	X2		PatCT	PatCort	FIGURE (% Cort)	X2		PatCT	PatCort	FIGURE (% Cort)	X2		PatCT	PatCort
83.4	176.64	67.928	1		89.56	100.4	52.8532	1		142.48	107.64	43.0353	0
126.16	146.4	53.7129	1		119.84	114.44	48.8475	0							25.0868	42.5559
133.84	165	55.2135	1		102.36	100.92	49.6458	0		107.64	147.56	57.8213	1		34.5156	20.8029
74.24	156.2	67.7834	1		93.64	131.8	58.4634	1		137.28	107.4	43.8941	0		43.9208	30.3843
96.16	142.04	59.6306	1		167.76	136.16	44.8013	0		143.12	67.68	32.1063	0
125.4	135.36	51.9098	1		143.32	89.48	38.4364	0		115.48	49.4	29.9612	0		36.8293	26.9775
85.44	146.24	63.1215	1		82.88	99.4	54.5315	1		64.32	169.2	72.4563	1		19.1694	44.4627
89.6	234.6	72.3627	1		134.92	127.64	48.6137	0		74.6	150.76	66.8974	1		44.7266	26.2001
75.4	108.68	59.0395	1		59.76	33.92	36.2084	0		72.72	113.48	60.9452	1		53.3207	51.5927
80.36	116.76	59.233	1		69.2	79	53.3063	1							38.1067	29.8288
130.6	96.4	42.467	0		137.24	73.52	34.8833	0		111.96	62.36	35.7733	0		39.9469	34.7222
87.96	150.2	63.0668	1		158.84	88.84	35.8689	0		181.36	28.36	13.5228	0		55.8177	33.1073
77	126.76	62.2104	1		43.2	74.36	63.2528	1		103.96	102.16	49.5634	0		22.69	34.5827
81.16	146.2	64.3033	1		40.76	90.2	68.876	1		98.76	52.28	34.6133	0		39.718	20.52
105.12	61.2	36.7965	0		139.84	47.96	25.5378	0				PatCort	4		28.3952	49.3277
128.64	75.12	36.8669	0		121.48	105.16	46.3996	0				CPatT	8		33.6804	26.5349
114.6	119.24	50.9921	1				PatCort	6
87.6	139.92	61.4979	1				CPatT	10					6
125.16	84.24	40.2292	0
112.72	162.2	58.999	1
105.48	106.56	50.2547	1
83.16	208.52	71.4893	1
112.44	129.24	53.4757	1
23.44	25.44	52.0458	1
127.28	60.04	32.0521	0
132.64	128.92	49.2889	0
67.48	122.08	64.4018	1
127	137.08	51.9085	1		14.5
114.28	97.32	45.9924	0
		PatCort	22
		CPatT	7
Fig. 4A: Creatinine
PatCT	PatCort
86.0756	190.279
99.4477	83.6047
87.8198	237.337
79.6802	84.9128
89.1279	99.4477
81.4244	174.489
83.4593
61.9477	89.7093
81.4244	63.5465
85.9302	68.343
57.1512
80.2616
88.483	161.796
100.901	59.7674
89.4186	73.1395
72.5581	58.4593
Fig. 4B: Total MUPs
PatCT	PatCort
4.56327	1.24216
4.56378	3.86513
3.67961	0.937183
3.75967	3.43966
3.25295	3.077
3.53439	0.900179
4.26983
4.90506	4.7845
4.60023	4.84909
3.26178	2.95672
3.72321
2.91814
3.3372	1.28866
3.35123	3.61401
3.25436	3.29019
3.70048	4.86786
Fig. 4D - F: SDS-PAGE MUP
Small MUP			Big MUP			Darcin
PatCT	PatCort		PatCT	PatCort		PatCT	PatCort
1.64989	0.317456		1.47167	0.300516		1.62881	0.357278
1.35074	1.0394		1.32916	1.11988		1.49367	0.949866
1.55895	0.204836		1.20203	0.162789		1.17892	0.248336
1.30775	0.976621		1.21972	1.04577		1.46671	0.85346
1.24256	0.908425		1.1149	0.947157		1.07179	0.839142
1.16562	0.273349		1.22736	0.216773		1.11231	0.38238
1.74959			1.63011			1.60787
1.38832	1.41104		1.68533	1.38989		1.65205	1.36998
1.899	1.79777		1.49312	1.70958		1.6519	2.04083
1.45014	1.42816		1.32487	1.17184		1.402	1.29251
1.34986			1.30046			1.6035
1.292			1.12672			1.23131
1.60086	0.577708		1.32368	0.439829		1.46977	0.518559
1.15423	1.34075		1.04145	1.45407		1.05335	1.26375
1.37123	1.24902		1.25896	1.19374		1.19738	1.00575
0.997744	1.89686		1.16078	1.83011		1.09678	1.72644
Fig. 4G: Correlation mate-choice x darcin
Darcin/creatinine	PatCT	PatCort
1.63	83.4
1.49	126.16
1.18	133.84
1.47	74.24
1.07	96.16
1.11	125.4
1.61	85.44
1.65	89.6
1.65	75.4
1.4	80.36
1.6	130.6
1.23	87.96
1.47	77
1.05	81.16
1.2	105.12
1.1	128.64
0.36		176.64
0.95		146.4
0.25		165
0.85		156.2
0.84		142.04
0.38		135.36
		146.24
1.37		234.6
2.04		108.68
1.29		116.76
		96.4
		150.2
0.52		126.76
1.26		146.2
1.01		61.2
1.73		75.12
Fig. 4H - K: RT-qPCR Mup and Zhx2
Mup3			Mup20			MupB			Zhx2
PatCT	PatCort		PatCT	PatCort		PatCT	PatCort		PatCT	PatCort
0.91268	0.625256		0.741006	0.52719		1.0486	0.290775		0.775414	0.540401
0.881567	1.0239		1.26165	0.82043		1.15237	1.05839		1.23577	0.576509
0.840397	0.415387		0.839135	0.542861		0.708876	0.14972		1.69927	0.580717
0.834399	0.946598		0.763822	0.926479		0.611294	1.1354		1.46299	0.607426
1.18658	1.12803		0.925124	0.9608		1.19418	0.945362		0.759032	1.31578
1.05718	0.21472		1.07639	0.37459		1.35149	0.0799882		0.396275	0.683284
1.13326	1.14838		1.50696	0.926056		1.36126	1.32215		1.44986	1.00093
1.09263	1.3827		1.03357	1.16925		0.890243	1.61764		1.76836	1.45004
1.07417	0.992961		0.605265	1.25554		1.01337	1.2178		0.712556	1.15142
0.974551	1.05446		1.13391	0.775528		0.834859	1.04182		0.722674	1.13222
0.959137	0.800779		0.833724	0.805138		0.745668	0.761336		0.810799	0.997519
0.970731	0.861233		1.00091	0.921661		0.803074	0.647494		0.83215	1.08216
1.25413	0.66764		0.881158	0.769312		1.42822	0.492526		1.65226	1.38791
0.76674	0.818739		1.33266	1.39246		0.73932	0.90455		0.922689	1.15796
1.01993	0.94375		2.46395	0.895423		1.50067	0.920786		1.05671	1.27803
1.1937	0.985419		0.64932	1.85743		1.21635	1.39533		0.972529	1.16037
Fig. 4L: Correlation MUP x Mup3
Mup3	PatCT	PatCort
0.913	4.56
0.882	4.56
0.84	3.68
0.834	3.76
1.187	3.25
1.057	3.53
1.133	4.27
1.093	4.91
1.074	4.6
0.975	3.26
0.959	3.72
0.971	2.92
1.254	3.34
0.767	3.35
1.02	3.25
1.194	3.7
0.625		1.24
1.024		3.87
0.415		0.94
0.947		3.44
1.128		3.08
0.215		0.9
1.148
1.383		4.78
0.993		4.85
1.054		2.96
0.801
0.861
0.668		1.29
0.819		3.61
0.944		3.29
0.985		4.87
Fig. 4M: Correlation Darcin x Mup20
Mup20	PatCT	PatCort
0.741	1.63
1.262	1.49
0.839	1.18
0.764	1.47
0.925	1.07
1.076	1.11
1.507	1.61
1.034	1.65
0.605	1.65
1.134	1.4
0.834	1.6
1.001	1.23
0.881	1.47
1.333	1.05
2.464	1.2
0.649	1.1
0.527		0.36
0.82		0.95
0.543		0.25
0.926		0.85
0.961		0.84
0.375		0.38
0.926
1.169		1.37
1.256		2.04
0.776		1.29
0.805
0.922
0.769		0.52
1.392		1.26
0.895		1.01
1.857		1.73

## Sheet: F2
Fig. 3A - D: Social conditioned-place preference
MALES							FEMALES
GPCT		GPCort		RATIO			GPCT		GPCort		RATIO
Time PRE	Time POST	Time PRE	Time POST	GPCT	GPCort		Time PRE	Time POST	Time PRE	Time POST	GPCT	GPCort
977.7	1261	1065.85	1234.75	1.28976	1.15847				1460.1	1213.7		0.831244
1060.95	1425.9	703.7	1146.6	1.34398	1.62939		940.95	1238.05	1246.6	1205.05	1.31574	0.966669
1031.75	815.35	729.7	775.9	0.790259	1.06331		1043.7	1358.9	1010.9	1215.05	1.302	1.20195
761.8	917.1	903.6	983.95	1.20386	1.08892				1035	1165.7		1.12628
1219.2	1069.25	936.4	1298.75	0.87701	1.38696		957.9	1177.7	922.6	1026.7	1.22946	1.11283
925	1344.65	748.5	981.95	1.45368	1.31189		616.7	865.85	1054.45	895.45	1.40401	0.84921
604.5	740.5	988.7	1180.05	1.22498	1.19354		373.95	856.35	1031.2	1022.45	2.29001	0.991515
1000.1	1286	887.45	967.05	1.28587	1.0897		585.9	425.1	899.95	1001.3	0.72555	1.11262
653.7	740.85	665.95	709.15	1.13332	1.06487		408.75	452.55	909.75	982.35	1.10716	1.0798
564.35	777.05	1018.3	1117.6	1.37689	1.09752		946.5	1099.85	999.5	1241.75	1.16202	1.24237
1133.25	1333.7	1187	1386.6	1.17688	1.16816		1203.8	1040.35	932.2	1453.8	0.864222	1.55954
1265.65	1414.75	701.35	839.4	1.11781	1.19683		1056.05	1202.15	873.4	990.45	1.13835	1.13402
699.9	1026.9	754.8	987.3	1.46721	1.30803		808.95	1150.25	857	695.7	1.4219	0.811785
459.8	897.05	489.75	1020.4	1.95096	2.08351		825.7	933.45	719.2	900.55	1.1305	1.25216
1082.5	1099.8	1034.1	1205.5	1.01598	1.16575		929.95	690.9	872.35	863.45	0.742943	0.989798
1316.35	1504.3	1303.75	1093.45	1.14278	0.838696		1040.6	943.4	970.7	1118.15	0.906592	1.1519
199.7	513.15	1033.45	1052.75	2.5696	1.01868		1267.1	728	1045.6	1245	0.57454	1.1907
531	828.7	634.1	753.2	1.56064	1.18783		727.95	1297	779.25	1153.65	1.78172	1.48046
1140.15	792	558.35	715.65	0.694645	1.28172		847.8	1181.05	861.2	1230.85	1.39308	1.42923
623.05	726.35	423.05	550.85	1.1658	1.30209		758.85	1040.1	596.8	614.95	1.37063	1.03041
779.5	1176.1	1024.35	1356.55	1.50879	1.3243		1378.95	1489.6			1.08024
1378.9	1067.5	1237.05	1389.15	0.774168	1.12295		863.85	1102.25	683	764.85	1.27597	1.11984
724.8	1046.9	426.45	714.6	1.4444	1.67569		930.1	657.6	716.1	645.2	0.707021	0.900991
533.75	1046.85	703.9	1007.4	1.96131	1.43117		560.4	597.8	800.25	1313.35	1.06674	1.64117
933.05	706.75	1018	1098.2	0.757462	1.07878		977.35	994	1202.85	1155.5	1.01704	0.960635
1434.45	1461.65	1240.75	1296	1.01896	1.04453		714.15	1115.45	1138	1220.5	1.56193	1.0725
1153.35	1006.85	1307.45	1304.35	0.872979	0.997629		1116.4	986.4	776.3	716	0.883554	0.922324
1039.65	1181.85	1081.55	984.15	1.13678	0.909944		1171.55	1024.15	477.6	649.15	0.874184	1.35919
471.75	802.4	1316.7	1332.75	1.7009	1.01219		769.35	718.2	453.25	959.55	0.933515	2.11704
611.6	571.45	1125.95	923.25	0.934353	0.819974		586.65	922.2	608.4	905.55	1.57198	1.48841
816.95	704.95	1181.25	1157.95	0.862905	0.980275		542.45	973.5	1044.7	904.4	1.79464	0.865703
614.1	588.05	1271	1248.75	0.95758	0.982494		837.05	953.1	1301.45	674.35	1.13864	0.518153
946.2	1076.95	398.65	1003.1	1.13818	2.51624		1146.55	1114.65	1213.05	1286.7	0.972177	1.06071
933.9	1466.1	776.3	1035.4	1.56987	1.33376		1036.15	1037.1	881.8	1074.8	1.00092	1.21887
483.55	872.45	1365.25	1144.3	1.80426	0.838162		1241.1	997.45	761.4	1015.25	0.803682	1.3334
986.3	1278.65	742.35	903.55	1.29641	1.21715		1386	1229.5	827.15	845.6	0.887085	1.02231
336.65	150.85	1138.05	1213.7	0.448091	1.06647		1289.95	958.4	966.5	914.6	0.742975	0.946301
526.25	1075.8	526.25	801.25	2.04428	1.52257		687.95	874.1	1204.85	989.35	1.27059	0.82114
863.1	693.95			0.80402			754.65	1210	1369.45	1182.2	1.60339	0.863266
690.7	1122.85			1.62567			1311.6	1458.7			1.11215
							991.85	1306.7			1.31744
							472.4	1029.25			2.17877
							531.75	930.6			1.75007
							234.65	496.3			2.11506
							949.55	886.8			0.933916
							634.65	597.6			0.941621
Fig. 3E - Tube test
	Win	Loss			% wins GPCT	% wins GPCort
Cort	40	56	96		58.3333	41.6667
Null	48	48	96
	88	104
Fig. 3F - H: Mate-choice test
STANDARD					MOUSE ONLY					BEDDING ONLY
GPCT	GPCort	FIGURE (% Cort)	X2		GPCT	GPCort	FIGURE (% Cort)	X2		GPCT	GPCort	FIGURE (% Cort)	X2
106.56	109.64	50.7123	1		60.08	113.88	65.4633	1		187.44	39.32	17.3399	0
101.32	102.24	50.226	1		50.52	60.28	54.4043	1		108.44	109.6	50.266	1
135.48	53.24	28.2111	0		39.48	53.32	57.4569	1		165.68	79.76	32.4967	0
174.04	96.76	35.7312	0		89.6	70.4	44	0		174.28	77.44	30.7643	0
117.56	136.04	53.6435	1		68.64	79	53.5085	1		76.04	53.88	41.4717	0
84.72	151.92	64.1988	1		107.72	76.52	41.5328	0		179.48	77.72	30.2177	0
110.16	139.44	55.8654	1		100.88	44.6	30.6571	0		73.28	83	53.1098	1
80.36	141.08	63.7103	1		64	106.2	62.3972	1		83.28	165.2	66.4842	1
140.16	84.52	37.6179	0		88.4	90.12	50.4817	1		104.32	102.8	49.6331	0
64.12	187	74.4664	1		96.68	77.48	44.4878	0		64.44	72.28	52.8672	1
80.72	136.12	62.7744	1		70	46.84	40.089	0		106.6	39.96	27.2653	0
45.2	99.32	68.7241	1		69.48	99.36	58.8486	1		85.2	171.56	66.8173	1
157.56	60.52	27.7513	0		53.16	139.24	72.3701	1		87.28	129.92	59.8158	1
161.32	91.04	36.0754	0		103.64	134.88	56.5487	1		170.28	123.92	42.121	0
117.8	122.44	50.9657	1		62.56	115.76	64.917	1		49.8	158.56	76.0991	1
124.12	30.88	19.9226	0		93.96	86.92	48.054	0		200.88	47.8	19.2215	0
		GPCort	10				GPCort	10				GPCort	7
		GPCT	6				GPCT	6				GPCT	9
Fig. 5A: Creatinine
GPCT	GPCort
83.4675	77.2755
	64.8916
126.811	40.4334
85.6347	80.9907
45.387	59.3189
33.0031
50.6502	41.3622
41.3622	37.3375
53.7461	131.146
39.5046	67.0588
108.545	73.2508
248.173	85.9443
67.3684	150.65
70.4644	59.0093
86.2539	67.678
74.4892
Fig. 5B: Total MUPs
GPCT	GPCort
3.57881	4.84999
	0.967767
0.53578	3.08655
4.23894	3.74117
7.07723	5.28861
2.682
2.62755	0.71701
6.28938	3.23536
5.99645	0.679289
5.71723	4.26278
0.997086	2.242
0.816019	3.74994
1.21634	1.57034
4.28484	4.95322
3.73648	1.83558
4.6862
Fig. 5C - E: SDS-PAGE MUP
Small MUP			Big MUP			Darcin
GPCT	GPCort		GPCT	GPCort		GPCT	GPCort
2.576	2.94234		2.13365	2.58483		2.01212	2.48905
	1.80067			1.07779			0.890401
0.731634	2.62564		0.51212	3.62486		0.697543	3.19383
2.68987	2.67856		2.91501	2.82208		2.63865	2.498
4.66862	1.99039		4.57796	2.40132		3.51962	2.026
3.81077			4.33978			3.44612
3.03914	1.84692		3.0559	1.55218		2.80469	1.26
2.80115	4.22464		3.97304	4.35119		3.07048	3.93075
4.37661	1.01407		3.846	0.655956		3.0492	0.767791
4.0793	2.79135		4.37058	2.31355		3.47413	2.36365
0.806699	2.52446		0.364262	1.99101		0.789852	2.20852
0.442788	2.24675		0.377989	2.31716		0.658012	1.86358
1.86349	1.29865		1.17339	0.840806		1.17289	0.991904
2.51367	3.9329		2.21889	2.81981		1.99289	2.88177
1.14812	0.940182		1.9016	1.60379		1.85979	1.22046
2.64453			3.04428			2.72886
